# Supplementary material for: Association of gut microbiota with idiopathic membranous nephropathy
Source: BMC Nephrol. 2022 Apr 30;23:164. doi: 10.1186/s12882-022-02797-5 (PMC9055735; doi:10.1186/s12882-022-02797-5)
Supplement: Supplementary file 3 — Additional file 3: Supplemental Table 3. Gut microbiota and clinical biomarkers evaluated by Spearson correlation analysis at the phylum level. [file 12882_2022_2797_MOESM3_ESM.xls]

## Sheet: Sheet1
Supplemental Table 3：Gut microbiota and clinical biomarkers evaluated by Spearson correlation analysis at the phylum level
	Age		BMI		eGFR		TP		Serum albumin		TC		TG		Urinary protein excretion		HDL-C		LDL-C
	P	r	P	r	P	r	P	r	P	r	P	r	P	r	P	r	P	r	P	r
p__Firmicutes	0.69865	-0.07372	0.32585	-0.1857	0.52486	0.1208	0.76405	-0.05719	0.93673	-0.01514	0.30151	-0.19511	0.45048	0.14314	0.84704	-0.03677	0.2011	-0.24018	0.16126	-0.2624
p__Proteobacteria	0.77011	-0.05568	0.75232	0.06012	0.68169	-0.07809	1	0	0.18684	0.24775	0.46949	-0.13726	0.96275	0.0089	0.5381	-0.11699	0.64529	-0.0876	0.94757	-0.01254
p__Actinobacteriota	0.40664	0.15724	0.5392	0.11668	0.02294	-0.41402	0.23966	0.22141	0.95996	0.00957	0.58806	-0.103	0.07172	-0.33348	0.6013	-0.09939	0.25319	0.21531	0.59629	-0.10075
p__Bacteroidota	0.59252	0.10178	0.17237	-0.25585	0.58969	0.10256	0.04265	0.3725	0.25182	0.21592	0.67998	0.07853	0.08644	-0.31834	0.92086	-0.01894	0.12815	0.28409	0.56467	0.10948
p__Fusobacteriota	0.30104	0.19529	0.66771	-0.08172	0.6564	0.08468	0.2511	0.21623	0.36377	0.17188	0.06732	-0.33847	0.71445	-0.06968	0.42748	-0.15044	0.67563	0.07966	0.33996	-0.18045
p__Patescibacteria	0.72286	0.06754	0.52296	-0.12135	0.88854	-0.02672	0.24831	-0.21748	0.23714	-0.22257	0.49715	-0.12892	0.31558	0.18962	0.83546	-0.03959	0.8938	0.02545	0.14108	-0.27519
p__Verrucomicrobiota	0.99623	0.0009	0.60447	-0.09853	0.32409	-0.18637	0.93663	-0.01516	0.95479	0.01081	0.52332	0.12125	0.87731	0.02943	0.83077	0.04073	0.83544	0.03959	0.75479	-0.0595
p__unclassified_k__norank_d__Bacteria	0.31263	0.19075	0.05683	-0.35148	0.74077	-0.06302	0.141	0.27524	0.8494	0.03619	0.38307	-0.16517	0.22345	-0.22903	0.54279	-0.11565	0.74172	0.06278	0.36518	-0.17138
p__Desulfobacterota	0.35366	0.17548	0.439	-0.14676	0.99418	-0.00139	0.73301	0.06498	0.82267	0.04271	0.35323	-0.17563	0.15868	0.26397	0.77346	0.05485	0.0737	-0.33132	0.08508	-0.31965
p__Cyanobacteria	0.52119	0.12186	0.4778	0.13473	0.87683	-0.02955	0.54795	-0.11419	0.68873	0.07627	0.81467	0.04467	0.55572	-0.11199	0.68335	-0.07766	0.56037	0.11069	0.73928	0.06339
p__Synergistota	0.10125	-0.30499	0.57433	0.10679	0.63094	0.09141	0.5406	-0.11628	0.29928	-0.19599	0.26044	0.21212	0.96667	0.00797	0.21519	0.23306	0.93564	-0.0154	0.36306	0.17213
p__Campilobacterota	0.47696	-0.13499	0.55317	-0.11271	0.44088	0.14616	0.75854	-0.05856	0.69265	0.07526	0.29777	0.19659	0.42984	-0.14968	0.88839	0.02676	0.9946	-0.00129	0.04113	0.37506
P < 0.05 is statistically significant
