# Supplementary material for: Association of gut microbiota with idiopathic membranous nephropathy
Source: BMC Nephrol. 2022 Apr 30;23:164. doi: 10.1186/s12882-022-02797-5 (PMC9055735; doi:10.1186/s12882-022-02797-5)
Supplement: Supplementary file 4 — Additional file 4: Supplemental Table 4. Gut microbiota and clinical biomarkers evaluated by Spearson correlation analysis at the genus level. [file 12882_2022_2797_MOESM4_ESM.xls]

## Sheet: Sheet1
Supplemental Table 4：Gut microbiota and clinical biomarkers evaluated by Spearson correlation analysis at the genus level
	Age		BMI		eGFR		TP		Serum albumin		TC		TG		Urinary protein excretion		HDL-C		LDL-C
	P	r	P	r	P	r	P	r	P	r	P	r	P	r	P	r	P	r	P	r
g__Blautia	0.02989	-0.39688	0.80527	0.04698	0.27317	0.20667	0.30762	0.1927	0.25838	0.21302	0.97487	0.00601	0.99441	-0.00134	0.72647	-0.06663	0.87764	-0.02935	0.40077	-0.15919
g__Faecalibacterium	0.85262	-0.03541	0.02472	-0.40926	0.97859	-0.00512	0.73389	0.06475	0.80624	-0.04674	0.2546	-0.21468	0.39617	-0.16073	0.54357	-0.11543	0.61172	-0.09656	0.84909	0.03627
g__Citrobacter	0.39392	-0.16149	0.49448	0.12972	0.3286	-0.18467	0.76849	0.05608	0.95252	-0.01135	0.6142	0.09589	0.98044	-0.00468	0.91714	0.01984	0.55717	0.11159	0.16307	0.26131
g__Escherichia-Shigella	0.19378	-0.24401	0.33054	0.18394	0.34546	0.17844	0.94696	0.01268	0.6107	0.09684	0.50199	0.12749	0.53925	-0.11666	0.15865	-0.26399	0.06533	0.34081	0.5015	0.12763
g__Agathobacter	0.62364	-0.09336	0.21035	-0.23546	0.88397	-0.02782	0.77737	0.05387	0.58404	-0.10411	0.4951	-0.12953	0.50344	0.12706	0.41702	-0.15383	0.11911	-0.29072	0.70574	-0.0719
g__Bifidobacterium	0.4541	0.14201	0.84117	0.0382	0.08361	-0.32109	0.25767	0.21333	0.99348	0.00156	0.5263	-0.12038	0.01332	-0.44678	0.24818	-0.21754	0.06028	0.34701	0.69532	-0.07457
g__Enterococcus	0.62866	-0.09202	0.57206	0.10742	0.87524	0.02993	0.23412	-0.22397	0.67945	-0.07867	0.29617	0.19723	0.5526	0.11288	0.63603	0.09006	0.47406	-0.13587	0.58742	0.10318
g__Streptococcus	0.23241	0.22477	0.59293	-0.10167	0.46794	-0.13774	0.61863	-0.0947	0.82299	0.04264	0.64924	-0.08656	0.23073	-0.22556	0.1277	-0.28441	0.96719	-0.00784	0.18944	0.24634
g__Bacteroides	0.43476	0.14811	0.26386	-0.21064	0.57035	0.1079	0.05128	0.35915	0.62648	0.0926	0.90618	0.02247	0.02082	-0.42008	0.56332	-0.10986	0.07702	0.32778	0.87032	0.03112
g__Romboutsia	0.51902	0.12249	0.28941	-0.19996	0.7874	-0.05139	0.71983	-0.06831	0.70837	0.07123	0.41325	-0.15506	0.73378	-0.06478	0.46221	-0.1395	0.53043	0.11919	0.80786	-0.04635
g__Collinsella	0.39058	-0.16261	0.10703	0.30018	0.76285	-0.05749	0.12588	0.28571	0.82731	0.04158	0.68812	0.07643	0.59537	-0.101	0.5703	-0.10791	0.71668	-0.06911	0.47178	0.13656
g__Ruminococcus_torques_group	0.56708	-0.10881	0.96181	0.00913	0.72073	0.06808	0.06374	0.34272	0.3975	0.16028	0.56552	-0.10924	0.88762	0.02694	0.0831	-0.3216	0.94098	0.01412	0.90278	-0.02329
g__Ruminococcus_gnavus_group	0.84756	-0.03664	0.45676	0.14119	0.98045	0.00467	0.5102	-0.12507	0.62645	-0.09261	0.21004	0.23562	0.56606	0.10909	0.7965	-0.04914	0.95034	-0.01188	0.47023	0.13704
g__Dorea	0.07125	-0.334	0.55486	-0.11224	0.27365	0.20647	0.19023	0.24591	0.35692	0.17431	0.18704	-0.24764	0.19928	0.24112	0.78072	0.05304	0.03308	-0.39011	0.21016	-0.23556
g__Clostridium_sensu_stricto_1	0.13075	0.28225	0.27581	-0.20557	0.71196	-0.07032	0.64537	-0.08758	0.82708	0.04163	0.34419	-0.17891	0.14271	-0.2741	0.47411	-0.13585	0.28709	0.2009	0.88048	0.02866
g__Eubacterium_hallii_group	0.83328	-0.04012	0.55578	-0.11198	0.78993	0.05076	0.13312	0.28059	0.8079	0.04634	0.58696	-0.10331	0.49541	-0.12944	0.89576	-0.02498	0.73149	-0.06536	0.86513	-0.03238
g__Roseburia	0.3957	-0.16089	0.03317	-0.38992	0.44667	0.14434	0.91531	0.02027	0.51797	-0.1228	0.49625	-0.12919	0.73965	-0.0633	0.97246	0.00658	0.34761	-0.17766	0.98593	-0.00336
g__Anaerostipes	0.30679	-0.19303	0.90145	-0.02361	0.12073	0.2895	0.71977	0.06833	0.72494	-0.06702	0.89877	0.02425	0.71571	0.06936	0.87089	0.03098	0.98547	-0.00347	0.79327	-0.04994
g__Prevotella	0.60246	-0.09907	0.66621	-0.08211	0.51555	0.1235	0.16762	0.25861	0.36116	0.1728	0.93161	-0.01636	0.63645	0.08994	0.41334	0.15503	0.76165	-0.05779	0.65758	0.08437
g__Veillonella	0.08886	0.31605	0.38549	-0.16434	0.3491	-0.17712	0.74547	0.06184	0.86444	0.03255	0.19983	-0.24084	0.00144	-0.55535	0.05641	-0.35204	0.07414	0.33083	0.29906	0.19608
P < 0.05 is statistically significant
