# Supplementary material for: Association of gut microbiota with idiopathic membranous nephropathy
Source: BMC Nephrol. 2022 Apr 30;23:164. doi: 10.1186/s12882-022-02797-5 (PMC9055735; doi:10.1186/s12882-022-02797-5)
Supplement: Supplementary file 5 — Additional file 5: Supplemental Table 5. KEGG level 3 pathways of abundance changed intestinal flora. [file 12882_2022_2797_MOESM5_ESM.xls]

## Sheet: Sheet1
Supplemental Table 5：KEGG level 3 pathways of abundance changed intestinal flora
Pathway level1	Pathway level2	Pathway level3	Level3 Description	IMN1	HC1	IMN2	HC2	IMN3	HC3	IMN4	HC4	IMN5	HC5	IMN6	HC6	IMN7	HC7	IMN8	HC8	IMN9	HC9	IMN10	HC10	IMN11	HC11	IMN12	HC12	IMN13	HC13	IMN14	HC14	IMN15	HC15	IMN16	HC16	IMN17	HC17	IMN18	HC18	IMN19	HC19	IMN20	HC20	IMN21	HC21	IMN22	HC22	IMN23	HC23
Human Diseases	Infectious Disease: Bacterial	ko05150	Staphylococcus aureus infection	888	3887	833	3261	37569	438	3126	499	1239	1681	3190	2819	1555	414	1180	2662	717	531	12663	1901	414	244	2594	781	1042	1562	3270	845	2377	1575	1936	906	8186	3522	1890	3663	23455	146	1918	1524	1220	1039	3213	2573	8488	1092
Human Diseases	Infectious Disease: Bacterial	ko05100	Bacterial invasion of epithelial cells	351	141	22	1789	66	3055	29	4	1762	70	844	1357	6339	228	359	134	125	43	392	0	520	7	2301	21	1285	496	24	2289	2668	9	267	41	596	38	3455	19	625	4	2301	710	4223	100	2953	2	569	2037
Metabolism	Lipid Metabolism	ko00592	alpha-Linolenic acid metabolism	1035	333	106	3882	229	6194	112	78	4004	226	2523	4022	12701	603	842	443	326	176	1197	96	1550	31	4795	116	3769	1493	157	6660	5354	56	739	136	1234	94	7007	122	1487	27	5678	2109	12566	351	8182	110	1197	5963
Metabolism	Lipid Metabolism	ko00590	Arachidonic acid metabolism	2755	1602	478	5994	6697	5281	1410	740	2594	1219	3759	7714	6673	2219	7130	2943	4033	1034	4278	2741	11363	5834	4538	1567	3025	3563	5100	5459	7489	2091	7872	1513	5133	3390	5079	843	7553	30402	5363	4806	10388	1023	7881	3376	3126	5725
-	-	-	Bacterial motility proteins	244601	1322146	124125	295660	20229	281027	116139	2057338	275946	192872	158197	370084	419828	249750	281621	317385	244148	716051	599770	356271	309575	334873	454515	217916	251794	602766	387132	380189	379807	787802	243398	681151	679391	325997	472850	612483	263204	175347	566588	491608	366066	833343	376531	448482	743947	219668
Cellular Processes	Cell Motility	ko02030	Bacterial chemotaxis	200652	632004	71915	156514	14957	113443	162686	909032	226813	132890	120787	215334	109475	148546	174574	200682	139336	324292	280918	204340	178471	154425	214840	148545	153858	315567	248043	156565	181051	389325	126646	315793	367108	261140	202328	344523	136867	82533	255582	264291	119458	400286	243154	242724	436129	99269
[truncated: 14 more columns]
