# Supplementary material for: Association of gut microbiota with idiopathic membranous nephropathy
Source: BMC Nephrol. 2022 Apr 30;23:164. doi: 10.1186/s12882-022-02797-5 (PMC9055735; doi:10.1186/s12882-022-02797-5)
Supplement: Supplementary file 6 — Additional file 6: Supplemental Table 6. Bacterial species that differed significantly between the IMN patients and HC by LEfSe. [file 12882_2022_2797_MOESM6_ESM.xls]

## Sheet: Sheet1
Supplemental Table 6: Bacterial species that differed significantly between the IMN patients and HC by LEfSe
Species name	group	Mean	LDA_value	Pvalue
p__Firmicutes.c__Clostridia	HC	5.8385	4.91001	0.0124696
p__Bacteroidota.c__Bacteroidia.o__Bacteroidales.f__Marinifilaceae	HC	2.87261	2.47612	0.0159278
p__Patescibacteria.c__Saccharimonadia.o__Saccharimonadales.f__Saccharimonadaceae	IMN	2.62586	2.22578	0.0332089
p__unclassified_k__norank_d__Bacteria	HC	2.70672	2.32595	0.00583969
p__Firmicutes.c__Negativicutes	HC	4.67816	3.89703	0.0332578
p__Firmicutes.c__Clostridia.o__Oscillospirales	HC	5.33869	4.63378	0.00596129
p__Firmicutes.c__Clostridia.o__Oscillospirales.f__Ruminococcaceae.g__unclassified_f__Ruminococcaceae	HC	3.41668	2.81575	0.00722027
p__Proteobacteria.c__Gammaproteobacteria.o__Enterobacterales	IMN	5.2333	4.67518	0.0202785
p__Firmicutes.c__Clostridia.o__Lachnospirales.f__Lachnospiraceae.g__unclassified_f__Lachnospiraceae	HC	4.3723	3.56665	0.0202785
p__unclassified_k__norank_d__Bacteria.c__unclassified_k__norank_d__Bacteria.o__unclassified_k__norank_d__Bacteria.f__unclassified_k__norank_d__Bacteria.g__unclassified_k__norank_d__Bacteria	HC	2.70672	2.32595	0.00583969
p__Bacteroidota.c__Bacteroidia	HC	5.01275	4.31165	0.0129995
p__Actinobacteriota.c__Actinobacteria.o__Micrococcales	IMN	2.69926	2.33568	0.00781645
p__Desulfobacterota.c__Desulfovibrionia	HC	2.51917	2.23272	0.00582074
p__Proteobacteria.c__Gammaproteobacteria.o__Pasteurellales.f__Pasteurellaceae.g__Aggregatibacter	IMN	1.90704	2.56095	0.0402308
p__Actinobacteriota.c__Actinobacteria.o__Propionibacteriales	IMN	1.01172	3.26007	0.0162439
p__Firmicutes.c__Clostridia.o__Lachnospirales.f__Lachnospiraceae.g__Lachnospiraceae_UCG-004	HC	2.85002	2.5345	0.00545642
p__Proteobacteria.c__Gammaproteobacteria	IMN	5.27143	4.72816	0.0147104
p__Firmicutes.c__Clostridia.o__Lachnospirales.f__Lachnospiraceae.g__Eubacterium_eligens_group	HC	3.47703	3.10574	0.0215618
p__Firmicutes.c__Clostridia.o__Oscillospirales.f__Ruminococcaceae	HC	5.28868	4.61163	0.00496893
p__Actinobacteriota.c__Coriobacteriia.o__Coriobacteriales.f__Eggerthellaceae.g__Gordonibacter	HC	1.89239	2.7993	0.0156395
p__Proteobacteria.c__Gammaproteobacteria.o__Enterobacterales.f__Enterobacteriaceae.g__Citrobacter	IMN	4.88213	4.56527	0.0236575
p__Firmicutes.c__Clostridia.o__Oscillospirales.f__Ruminococcaceae.g__Subdoligranulum	HC	4.58873	4.02098	0.0029143
p__Firmicutes.c__Clostridia.o__Oscillospirales.f__Oscillospiraceae.g__UCG-005	HC	3.41855	2.93754	0.00812038
p__Firmicutes.c__Clostridia.o__Oscillospirales.f__Oscillospiraceae.g__UCG-002	HC	3.67414	3.14842	0.0104519
p__Patescibacteria.c__Saccharimonadia.o__Saccharimonadales.f__Saccharimonadaceae.g__unclassified_f__Saccharimonadaceae	IMN	1.12483	3.16753	0.0497148
p__unclassified_k__norank_d__Bacteria.c__unclassified_k__norank_d__Bacteria.o__unclassified_k__norank_d__Bacteria	HC	2.70672	2.32595	0.00583969
p__Actinobacteriota.c__Actinobacteria.o__Actinomycetales.f__Actinomycetaceae.g__Actinomyces	IMN	2.90472	2.40529	0.00681914
p__Actinobacteriota.c__Actinobacteria.o__Propionibacteriales.f__Propionibacteriaceae.g__Pseudopropionibacterium	IMN	1.01172	3.25848	0.0162439
p__unclassified_k__norank_d__Bacteria.c__unclassified_k__norank_d__Bacteria	HC	2.70672	2.32595	0.00583969
p__Firmicutes.c__Clostridia.o__Oscillospirales.f__Oscillospiraceae.g__Oscillibacter	HC	2.22301	2.41032	0.0248154
p__Firmicutes.c__Clostridia.o__Oscillospirales.f__Clostridium_methylpentosum_group	IMN	1.18293	3.12302	0.0438577
p__Firmicutes.c__Bacilli.o__Lactobacillales.f__Carnobacteriaceae	IMN	2.94323	2.48584	0.0152949
p__Bacteroidota.c__Bacteroidia.o__Bacteroidales.f__Barnesiellaceae.g__Coprobacter	HC	2.08255	2.69107	0.0154941
p__Actinobacteriota.c__Actinobacteria.o__Micrococcales.f__Micrococcaceae	IMN	2.60195	2.26969	0.0159367
p__Firmicutes.c__Clostridia.o__Lachnospirales.f__Lachnospiraceae.g__Eubacterium_xylanophilum_group	HC	2.84572	2.56661	0.0127027
p__Firmicutes.c__Bacilli.o__Erysipelotrichales.f__Erysipelotrichaceae.g__Clostridium_innocuum_group	IMN	3.28852	3.00616	0.0453085
p__Bacteroidota.c__Bacteroidia.o__Bacteroidales.f__Marinifilaceae.g__Odoribacter	HC	2.6069	2.35745	0.0232566
p__Firmicutes.c__Clostridia.o__Lachnospirales.f__Lachnospiraceae.g__Lachnospiraceae_NC2004_group	HC	3.73122	3.20932	0.00516701
p__Firmicutes.c__Bacilli.o__Lactobacillales.f__unclassified_o__Lactobacillales.g__unclassified_o__Lactobacillales	IMN	1.85112	2.71023	0.0253521
p__Proteobacteria.c__Gammaproteobacteria.o__Enterobacterales.f__Enterobacteriaceae	IMN	5.23236	4.67359	0.0202785
p__Bacteroidota.c__Bacteroidia.o__Bacteroidales.f__Bacteroidaceae.g__Bacteroides	HC	4.68208	4.06805	0.00813506
p__Firmicutes.c__Clostridia.o__Lachnospirales.f__Lachnospiraceae.g__Lachnoclostridium	HC	3.9537	3.26244	0.0172989
p__Proteobacteria	IMN	5.27143	4.72806	0.0147104
p__Proteobacteria.c__Gammaproteobacteria.o__Enterobacterales.f__Enterobacteriaceae.g__Enterobacter	IMN	3.92797	3.49391	0.0223837
p__Firmicutes.c__Bacilli.o__Lactobacillales	IMN	4.8656	4.47361	0.00596129
p__Firmicutes.c__Bacilli.o__Erysipelotrichales.f__Erysipelatoclostridiaceae.g__Erysipelatoclostridium	IMN	3.08984	2.7183	0.000733244
p__Actinobacteriota.c__Actinobacteria.o__Propionibacteriales.f__Propionibacteriaceae	IMN	1.01172	3.26983	0.0162439
p__Desulfobacterota	HC	2.51917	2.23272	0.00582074
p__Firmicutes.c__Clostridia.o__Oscillospirales.f__Oscillospiraceae.g__Intestinimonas	HC	0.955876	3.51829	0.0402332
p__Firmicutes.c__Clostridia.o__Oscillospirales.f__Oscillospiraceae.g__UCG-003	HC	2.71086	2.38487	0.0108948
p__Firmicutes.c__Clostridia.o__Oscillospirales.f__Clostridium_methylpentosum_group.g__norank_f__Clostridium_methylpentosum_group	IMN	1.18293	3.10966	0.0438577
p__Firmicutes.c__Bacilli.o__Lactobacillales.f__unclassified_o__Lactobacillales	IMN	1.85112	2.7276	0.0253521
p__Firmicutes.c__Clostridia.o__Oscillospirales.f__Ruminococcaceae.g__Faecalibacterium	HC	5.07854	4.32702	0.0451432
p__Firmicutes.c__Bacilli.o__Lactobacillales.f__Aerococcaceae	IMN	3.69379	3.30936	0.014299
p__Actinobacteriota.c__Coriobacteriia.o__Coriobacteriales.f__Atopobiaceae.g__Atopobium	IMN	1.7671	2.74169	0.0223881
p__Firmicutes.c__Clostridia.o__Oscillospirales.f__Ruminococcaceae.g__Ruminococcus	HC	4.44921	3.88495	0.00440798
p__Bacteroidota.c__Bacteroidia.o__Bacteroidales.f__Rikenellaceae.g__Alistipes	HC	3.8128	3.39022	0.00631026
p__Bacteroidota.c__Bacteroidia.o__Bacteroidales.f__Rikenellaceae	HC	3.81351	3.39097	0.00576432
p__unclassified_k__norank_d__Bacteria.c__unclassified_k__norank_d__Bacteria.o__unclassified_k__norank_d__Bacteria.f__unclassified_k__norank_d__Bacteria	HC	2.70672	2.32595	0.00583969
p__Actinobacteriota.c__Coriobacteriia.o__Coriobacteriales.f__Eggerthellaceae.g__Adlercreutzia	HC	3.65085	3.08536	0.0113124
p__Desulfobacterota.c__Desulfovibrionia.o__Desulfovibrionales	HC	2.51917	2.23272	0.00582074
p__Patescibacteria.c__Saccharimonadia.o__Saccharimonadales.f__Saccharimonadaceae.g__norank_f__Saccharimonadaceae	IMN	2.12011	2.5129	0.0271702
p__Firmicutes.c__Bacilli.o__Staphylococcales	IMN	3.04885	2.76743	0.00107584
p__Firmicutes.c__Clostridia.o__Oscillospirales.f__UCG-010	HC	2.59273	2.44488	0.00274034
p__Actinobacteriota.c__Actinobacteria.o__Micrococcales.f__Micrococcaceae.g__Rothia	IMN	2.60195	2.26969	0.0159367
p__Patescibacteria.c__Saccharimonadia.o__Saccharimonadales	IMN	2.6901	2.22467	0.037079
p__Bacteroidota.c__Bacteroidia.o__Bacteroidales.f__Bacteroidaceae	HC	4.68208	4.06805	0.00813506
p__Firmicutes.c__Clostridia.o__Lachnospirales.f__Lachnospiraceae.g__Lachnospira	HC	3.21988	2.76435	0.00225103
p__Proteobacteria.c__Gammaproteobacteria.o__Burkholderiales.f__Sutterellaceae	HC	3.30937	2.91684	0.0130801
p__Actinobacteriota.c__Actinobacteria.o__Actinomycetales	IMN	2.92681	2.42555	0.00221059
p__Actinobacteriota.c__Actinobacteria.o__Actinomycetales.f__Actinomycetaceae	IMN	2.92681	2.42555	0.00221059
p__Firmicutes.c__Clostridia.o__Oscillospirales.f__Oscillospiraceae.g__NK4A214_group	HC	3.00662	2.50478	0.00802036
p__Firmicutes.c__Bacilli.o__Lactobacillales.f__Carnobacteriaceae.g__Granulicatella	IMN	2.61676	2.366	0.0320058
p__Proteobacteria.c__Gammaproteobacteria.o__Enterobacterales.f__Enterobacteriaceae.g__Klebsiella	HC	4.34936	3.99312	0.013959
p__Firmicutes.c__Bacilli.o__Staphylococcales.f__Gemellaceae.g__Gemella	IMN	2.40537	2.51781	0.00487011
p__Bacteroidota	HC	5.01275	4.31165	0.0129995
p__Actinobacteriota.c__Actinobacteria.o__Bifidobacteriales.f__Bifidobacteriaceae.g__Scardovia	IMN	0.999434	3.48398	0.0402332
p__Proteobacteria.c__Gammaproteobacteria.o__Burkholderiales.f__Burkholderiaceae.g__Burkholderia-Caballeronia-Paraburkholderia	IMN	2.4704	2.21374	0.0435544
p__Firmicutes.c__Bacilli.o__Lactobacillales.f__Streptococcaceae	IMN	4.46679	4.08637	0.00453105
p__Proteobacteria.c__Gammaproteobacteria.o__Burkholderiales.f__Burkholderiaceae	IMN	2.47858	2.21877	0.0483823
p__Firmicutes.c__Clostridia.o__Lachnospirales.f__Lachnospiraceae.g__Lachnospiraceae_UCG-010	HC	2.88726	2.5241	0.0451022
p__Firmicutes.c__Clostridia.o__Oscillospirales.f__Oscillospiraceae	HC	4.03598	3.5073	0.00167725
p__Firmicutes.c__Bacilli.o__Lactobacillales.f__Aerococcaceae.g__Abiotrophia	IMN	1.80808	2.97525	0.032877
p__Desulfobacterota.c__Desulfovibrionia.o__Desulfovibrionales.f__Desulfovibrionaceae.g__Bilophila	HC	2.16584	2.23783	0.00334751
p__Patescibacteria.c__Saccharimonadia	IMN	2.6901	2.22467	0.037079
p__Firmicutes.c__Clostridia.o__Lachnospirales.f__Lachnospiraceae.g__Fusicatenibacter	HC	4.32034	3.64585	0.00402788
p__Firmicutes.c__Bacilli.o__Lactobacillales.f__Streptococcaceae.g__Streptococcus	IMN	4.45273	4.07495	0.00813506
p__Patescibacteria	IMN	2.6901	2.22467	0.037079
p__Firmicutes.c__Clostridia.o__Lachnospirales.f__Lachnospiraceae.g__Agathobacter	HC	5.0741	4.60057	0.00185721
p__Desulfobacterota.c__Desulfovibrionia.o__Desulfovibrionales.f__Desulfovibrionaceae	HC	2.51917	2.23272	0.00582074
p__Bacteroidota.c__Bacteroidia.o__Bacteroidales	HC	5.01274	4.31164	0.0129995
p__Firmicutes.c__Bacilli.o__Staphylococcales.f__Gemellaceae	IMN	2.40537	2.51781	0.00487011
p__Firmicutes.c__Clostridia.o__Oscillospirales.f__UCG-010.g__norank_f__UCG-010	HC	2.59273	2.44086	0.00274034
p__Firmicutes.c__Bacilli	IMN	4.96414	4.50628	0.011467
P < 0.05 is statistically significant
